# Supplementary material for: Applying High-Value Care Principles in a Pediatric Case: A Workshop for Health Professions Students
Source: MedEdPORTAL. 2020 Nov 17;16:11030. doi: 10.15766/mep_2374-8265.11030 (PMC7678025; doi:10.15766/mep_2374-8265.11030)
Supplement: Supplementary file 1 — Facilitator Guide.docxClinical Vignette.docxPowerPoint Presentation.pptxCost List.xlsxRole-Play Cases.docxPre- and Postsurvey.docx [file mep_2374-8265.11030-s001.zip]

Archive with 7 entries (7 files):
- A. Facilitator Guide.docx
- B. Clinical Vignette.docx
- C. PowerPoint Presentation.pptx
- D. Cost List.xlsx
- E. Role-Play Cases.docx
- F. Pre- and Postsurvey.docx
- _Educational_Summary_Report_11030.pdf
