# Supplementary material for: Applying High-Value Care Principles in a Pediatric Case: A Workshop for Health Professions Students
Source: MedEdPORTAL. 2020 Nov 17;16:11030. doi: 10.15766/mep_2374-8265.11030 (PMC7678025; doi:10.15766/mep_2374-8265.11030)
Supplement: Supplementary file 1 — Facilitator Guide.docxClinical Vignette.docxPowerPoint Presentation.pptxCost List.xlsxRole-Play Cases.docxPre- and Postsurvey.docx [file mep_2374-8265.11030-s001.zip › D. Cost List.xlsx]

## Sheet: Sheet1
	Cost list- Appendix D
		Fair Cost
	ED Visit - complex	1818
	Hospitalization for Asthma	7844
	CXR	49
	Chest CT	690
	CBC with diff	23
	ESR	8
	CRP	38
	BMP	25
	CMP	31
	LFT	24
	General Health Panel	117
	Blood Culture	25
	Urine Culture	24
	Group A Strep	44
	RSV	35
	Flu A+B	37
	RVP	115
	Pertussis	95
	Immunoglobulins	27
	PT	12
	aPTT	18
	Iron	19
	Lead	35
	UA	7
	LDH	18
	Lactic Acid	31
	Blood gas	205
	Albuterol	32
	Saline for nebulization	17.67
	Steroids	17
	Cough medicine	9
	Amoxicillin	9
	Augmentin	123
	Ceftriaxone	110
	Vancomycin	4026
	https://www.healthcarebluebook.com/
	updated 8/2019
